# Supplementary material for: Kinetochore-associated Stu2 promotes chromosome biorientation in vivo
Source: PLoS Genet. 2019 Oct 4;15(10):e1008423. doi: 10.1371/journal.pgen.1008423 (PMC6795502; doi:10.1371/journal.pgen.1008423)
Supplement: S3 Table — (XLSX) [file pgen.1008423.s008.xlsx]

## Sheet: Table S2
Table S3. Summary of optical trap-based bead motility assays, related to Fig 3
Rupture force measurements
			Ndc80c			Ndc80c + Stu2(wild-type)			Ndc80c + Stu2(coiled-coil∆)
		protein/complex	Ndc80 complex			Ndc80 complex			Ndc80 complex
		Conc. Incubated with beads	Ndc80 [10 nM]			Ndc80 [10 nM]			Ndc80 [10 nM]
		Data in Figure	3B & 3C**			3B & 3C**			3B & 3C
			** note: all conducted in same experimental set but these data also reported in (Miller et al. 2016)
			Rupture force (pN)			Rupture force (pN)			Rupture force (pN)
1		Experiment #1	2.25		Experiment #1	9.14		Experiment #1	8.43
2			4.85			5.62			2.42
3			0.93			14.33			4.32
4			3.04			15.66			4.24
5			1.77			13			1.8
6			1.34			10.2			8.93
7			2.83			10.66			3.94
8			3.91			11.7			11.28
9			2.96			7.24			3.51
10		Experiment #2	4.97			10.51			5.84
11			3.15			8.45			2.95
12			5.64			10.45			4.31
13			2.4			7.06			10.08
14			6.43		Experiment #2	13.87			4.94
15			2.32			13.87		Experiment #2	5.91
16			6.05			7.62			11.44
17			4.89			13.63			8.96
18			5.86			9.32			8.65
19			2.64			5.71			4.1
20			4.72			10.86			4.34
21			4.86			7.56			1.82
22			3.7			4.09			3.81
23						7.18			3.55
24						16.65			5.39
25						12.39			3.98
26						15.94			6.27
27						12.06
28						15.01
29						13.99
30						9.13
31						5.68
		average	3.705		average	10.5994		average	5.585
		n =	22		n =	31		n =	26
		SD	1.60381		SD	3.45544		SD	2.82285
		SEM	0.341933		SEM	0.620614		SEM	0.553607
